# Supplementary material for: Sensitive Electrochemical Non-Enzymatic Detection of Glucose Based on Wireless Data Transmission
Source: Sensors (Basel). 2022 Apr 5;22(7):2787. doi: 10.3390/s22072787 (PMC9003393; doi:10.3390/s22072787)
Supplement: Supplementary file 1 [file sensors-22-02787-s001.zip]

Archive with 1 entries (1 files):
- sensors-1632094-supplementary.pdf
